# Supplementary material for: Microglial cGAS drives neuroinflammation in the MPTP mouse models of Parkinson's disease
Source: CNS Neurosci Ther. 2023 Mar 13;29(7):2018–35. doi: 10.1111/cns.14157 (PMC10324349; doi:10.1111/cns.14157)
Supplement: Supplementary file 1 — Figures S1–S6 [file CNS-29-2018-s001.zip]

Archive with 2 entries (2 files):
- CNS_14157_Figures resumission.pdf
- CNS_14157_Supplemental Files.pdf
